# Supplementary material for: Why Does Not the Leaf Weight-Area Allometry of Bamboos Follow the 3/2-Power Law?
Source: Front Plant Sci. 2018 May 4;9:583. doi: 10.3389/fpls.2018.00583 (PMC5945892; doi:10.3389/fpls.2018.00583)
Supplement: Supplementary file 1 [file Table_1.xlsx]

## Sheet: Leaf thickness
Species	Samples	Thickness (μm)	Mark
7	22	143	0
7	22	142	0
7	22	150	1
7	22	124	0
7	22	269	1
7	22	127	0
7	22	114	0
7	22	128	0
7	22	119	0
7	22	137	0
7	22	149	0
7	22	135	0
7	22	130	0
7	22	124	0
7	22	121	0
7	22	215	1
7	22	138	0
7	22	112	0
7	22	118	0
7	22	139	0
7	22	286	1
7	22	141	1
7	22	141	0
7	22	128	0
7	22	118	0
7	22	118	0
7	22	131	0
7	22	110	0
7	22	132	0
7	22	127	0
7	22	119	0
7	22	135	0
7	22	130	0
7	22	136	0
7	22	128	0
7	22	120	0
7	22	127	0
7	22	126	0
7	22	210	1
7	22	123	0
7	22	140	0
7	22	113	0
7	24	111	0
7	24	123	0
7	24	117	0
7	24	130	0
7	24	117	0
7	24	140	1
7	24	131	0
7	24	124	0
7	24	111	0
7	24	116	0
7	24	126	0
7	24	113	0
7	24	131	0
7	24	161	1
7	24	108	0
7	24	131	0
7	24	111	0
7	24	133	0
7	24	123	0
7	24	120	0
7	24	226	1
7	24	117	0
7	24	108	0
7	24	123	0
7	24	127	0
7	24	116	0
7	24	126	0
7	24	122	0
7	24	145	1
7	24	120	0
7	24	123	0
7	24	112	0
7	24	124	0
7	24	123	0
7	24	122	0
7	24	112	0
7	24	224	1
7	24	121	0
7	24	121	0
7	24	116	0
7	24	117	0
7	24	126	1
7	25	130	0
7	25	119	0
7	25	137	0
7	25	125	0
7	25	131	0
7	25	133	0
7	25	118	0
7	25	123	0
7	25	123	0
7	25	194	1
7	25	272	1
7	25	125	0
7	25	123	0
7	25	128	0
7	25	130	0
7	25	145	1
7	25	131	0
7	25	115	0
7	25	136	0
7	25	131	0
7	25	199	1
7	25	130	0
7	25	127	0
7	25	120	0
7	25	125	0
7	25	123	0
7	25	115	0
7	25	120	0
7	25	134	0
7	25	118	0
7	25	141	1
7	25	140	0
7	25	115	0
7	25	288	1
7	25	128	0
7	25	135	0
7	25	119	0
7	25	120	0
7	25	127	0
7	25	124	0
7	25	125	0
7	25	133	0
7	30	114	0
7	30	140	0
7	30	125	1
7	30	135	0
7	30	137	0
7	30	144	0
7	30	208	1
7	30	149	0
7	30	128	0
7	30	145	0
7	30	122	0
7	30	131	0
7	30	124	0
7	30	143	0
7	30	276	1
7	30	132	0
7	30	132	0
7	30	279	1
7	30	142	0
7	30	204	1
7	30	124	0
7	30	138	0
7	30	138	0
7	30	112	0
7	30	128	0
7	30	121	0
7	30	105	0
7	30	136	0
7	30	114	0
7	30	140	0
7	30	130	0
7	30	139	0
7	30	136	0
7	30	104	0
7	30	127	0
7	30	151	0
7	30	134	0
7	30	135	0
7	30	141	1
7	30	137	0
7	30	136	0
7	30	132	0
7	31	123	0
7	31	131	0
7	31	144	0
7	31	122	0
7	31	127	0
7	31	144	0
7	31	129	0
7	31	123	0
7	31	217	1
7	31	123	0
7	31	117	0
7	31	132	0
7	31	123	0
7	31	133	0
7	31	158	1
7	31	119	0
7	31	128	0
7	31	126	0
7	31	135	0
7	31	123	0
7	31	277	1
7	31	130	0
7	31	116	0
7	31	121	0
7	31	199	1
7	31	122	0
7	31	129	0
7	31	120	0
7	31	116	0
7	31	126	0
7	31	129	0
7	31	117	0
7	31	282	1
7	31	138	0
7	31	126	0
7	31	123	0
7	31	128	0
7	31	135	0
7	31	127	0
7	31	134	0
7	31	125	0
7	31	150	1
7	33	111	0
7	33	116	0
7	33	112	0
7	33	155	0
7	33	124	0
7	33	153	0
7	33	120	0
7	33	153	0
7	33	125	0
7	33	117	0
7	33	111	0
7	33	118	0
7	33	133	0
7	33	137	0
7	33	195	1
7	33	178	0
7	33	127	0
7	33	280	1
7	33	133	0
7	33	141	1
7	33	161	0
7	33	155	0
7	33	135	0
7	33	132	0
7	33	131	0
7	33	136	0
7	33	128	0
7	33	159	1
7	33	135	0
7	33	195	1
7	33	172	0
7	33	133	0
7	33	137	0
7	33	275	1
7	33	136	0
7	33	123	0
7	33	169	0
7	33	130	0
7	33	121	0
7	33	163	0
7	33	164	0
7	33	173	0
7	35	142	0
7	35	159	1
7	35	114	0
7	35	219	1
7	35	133	0
7	35	117	0
7	35	96	0
7	35	116	0
7	35	138	0
7	35	108	0
7	35	124	0
7	35	136	0
7	35	114	0
7	35	252	1
7	35	126	1
7	35	103	0
7	35	111	0
7	35	132	0
7	35	117	0
7	35	117	0
7	35	121	0
7	35	145	0
7	35	116	0
7	35	106	0
7	35	137	0
7	35	121	0
7	35	106	0
7	35	112	0
7	35	128	0
7	35	110	0
7	35	176	0
7	35	141	0
7	35	120	0
7	35	133	0
7	35	98	0
7	35	163	0
7	35	187	1
7	35	108	0
7	35	138	0
7	35	272	1
7	35	132	0
7	35	127	0
7	37	130	0
7	37	147	1
7	37	132	0
7	37	144	0
7	37	156	0
7	37	137	0
7	37	137	0
7	37	175	0
7	37	133	0
7	37	214	1
7	37	124	0
7	37	266	1
7	37	128	0
7	37	172	0
7	37	120	0
7	37	132	0
7	37	158	0
7	37	145	1
7	37	138	0
7	37	182	0
7	37	138	0
7	37	137	0
7	37	163	0
7	37	139	0
7	37	138	0
7	37	161	0
7	37	167	0
7	37	131	0
7	37	140	0
7	37	199	1
7	37	122	0
7	37	150	0
7	37	130	0
7	37	138	0
7	37	139	0
7	37	149	0
7	37	129	0
7	37	292	1
7	37	117	0
7	37	125	0
7	37	114	0
7	37	138	0
7	38	175	0
7	38	200	1
7	38	143	0
7	38	153	0
7	38	135	0
7	38	134	0
7	38	115	0
7	38	111	0
7	38	164	0
7	38	115	0
7	38	149	0
7	38	281	1
7	38	134	0
7	38	137	0
7	38	138	0
7	38	131	0
7	38	172	0
7	38	128	0
7	38	138	0
7	38	128	0
7	38	135	0
7	38	175	0
7	38	138	0
7	38	125	0
7	38	129	0
7	38	196	1
7	38	150	0
7	38	124	0
7	38	132	0
7	38	135	0
7	38	138	0
7	38	207	1
7	38	131	0
7	38	147	1
7	38	116	0
7	38	117	0
7	38	128	0
7	38	272	1
7	38	148	0
7	38	125	0
7	38	129	0
7	38	153	0
7	39	105	0
7	39	116	0
7	39	116	0
7	39	124	0
7	39	117	0
7	39	268	1
7	39	123	0
7	39	130	0
7	39	131	0
7	39	128	0
7	39	110	0
7	39	135	0
7	39	125	0
7	39	199	1
7	39	127	0
7	39	135	0
7	39	125	0
7	39	116	0
7	39	128	0
7	39	131	0
7	39	150	1
7	39	133	0
7	39	257	1
7	39	155	1
7	39	123	0
7	39	124	0
7	39	128	0
7	39	134	0
7	39	124	0
7	39	132	0
7	39	123	0
7	39	200	1
7	39	123	0
7	39	141	0
7	39	131	0
7	39	135	0
7	39	120	0
7	39	122	0
7	39	117	0
7	39	106	0
7	39	104	0
7	39	123	0
7	40	109	0
7	40	163	1
7	40	103	0
7	40	240	1
7	40	169	0
7	40	114	0
7	40	120	0
7	40	169	0
7	40	99	0
7	40	186	0
7	40	127	0
7	40	121	0
7	40	123	0
7	40	123	0
7	40	185	1
7	40	115	0
7	40	176	0
7	40	152	0
7	40	117	0
7	40	114	0
7	40	129	0
7	40	82	0
7	40	115	0
7	40	124	0
7	40	156	0
7	40	111	0
7	40	89	0
7	40	131	0
7	40	147	1
7	40	164	0
7	40	106	0
7	40	158	0
7	40	132	0
7	40	111	0
7	40	166	0
7	40	125	0
7	40	108	0
7	40	135	0
7	40	101	0
7	40	253	1
7	40	111	0
7	40	184	1
7	41	92	0
7	41	113	0
7	41	76	0
7	41	225	1
7	41	104	0
7	41	80	0
7	41	279	1
7	41	100	0
7	41	84	0
7	41	129	0
7	41	258	1
7	41	78	0
7	41	94	0
7	41	106	1
7	41	98	1
7	41	101	0
7	41	99	0
7	41	89	0
7	41	76	0
7	41	93	0
7	41	97	0
7	41	104	0
7	41	101	0
7	41	101	0
7	41	100	0
7	41	111	0
7	41	98	0
7	41	84	0
7	41	88	0
7	41	103	0
7	41	96	0
7	41	98	0
7	41	78	0
7	41	86	0
7	41	124	0
7	41	83	0
7	41	103	0
7	41	126	0
7	41	83	0
7	41	202	1
7	41	119	0
7	41	115	0
7	43	83	0
7	43	114	0
7	43	98	0
7	43	117	0
7	43	117	0
7	43	97	0
7	43	245	1
7	43	98	0
7	43	169	1
7	43	96	0
7	43	88	0
7	43	103	0
7	43	98	0
7	43	103	0
7	43	125	0
7	43	93	0
7	43	85	0
7	43	96	1
7	43	102	0
7	43	105	0
7	43	124	0
7	43	109	0
7	43	226	1
7	43	80	0
7	43	83	0
7	43	70	0
7	43	97	0
7	43	82	0
7	43	99	0
7	43	81	0
7	43	80	0
7	43	104	0
7	43	82	0
7	43	98	0
7	43	92	0
7	43	80	0
7	43	83	0
7	43	90	0
7	43	87	0
7	43	101	0
7	43	186	1
7	43	115	1
7	44	81	0
7	44	96	0
7	44	80	0
7	44	140	1
7	44	97	0
7	44	106	0
7	44	83	0
7	44	98	0
7	44	199	1
7	44	106	0
7	44	104	0
7	44	83	0
7	44	104	0
7	44	105	0
7	44	84	0
7	44	103	0
7	44	86	0
7	44	86	0
7	44	83	0
7	44	95	0
7	44	94	0
7	44	85	0
7	44	87	0
7	44	83	0
7	44	94	0
7	44	91	0
7	44	94	0
7	44	152	1
7	44	79	0
7	44	91	0
7	44	111	1
7	44	190	1
7	44	90	0
7	44	110	0
7	44	90	0
7	44	87	0
7	44	97	0
7	44	78	0
7	44	99	0
7	44	87	0
7	44	89	0
7	44	110	1
7	45	94	0
7	45	88	0
7	45	84	0
7	45	87	0
7	45	204	1
7	45	88	0
7	45	99	1
7	45	92	0
7	45	103	0
7	45	94	0
7	45	211	1
7	45	84	0
7	45	87	0
7	45	85	0
7	45	95	0
7	45	87	0
7	45	98	0
7	45	127	1
7	45	115	0
7	45	111	0
7	45	101	0
7	45	105	0
7	45	86	0
7	45	122	0
7	45	126	0
7	45	153	1
7	45	98	0
7	45	83	0
7	45	98	0
7	45	111	0
7	45	97	0
7	45	100	0
7	45	79	0
7	45	117	0
7	45	79	0
7	45	115	0
7	45	107	0
7	45	108	0
7	45	119	0
7	45	105	0
7	45	174	1
7	45	83	0
7	46	107	0
7	46	125	0
7	46	176	0
7	46	114	0
7	46	105	0
7	46	261	1
7	46	281	1
7	46	118	0
7	46	89	0
7	46	155	0
7	46	106	0
7	46	134	0
7	46	116	0
7	46	107	0
7	46	142	0
7	46	108	0
7	46	97	0
7	46	123	0
7	46	119	0
7	46	123	1
7	46	214	1
7	46	134	0
7	46	117	0
7	46	139	0
7	46	101	0
7	46	97	0
7	46	139	0
7	46	105	0
7	46	205	1
7	46	124	0
7	46	91	0
7	46	71	0
7	46	164	0
7	46	154	0
7	46	84	0
7	46	94	0
7	46	116	1
7	46	104	0
7	46	131	0
7	46	172	0
7	46	94	0
7	46	89	0
7	47	127	0
7	47	124	0
7	47	105	0
7	47	113	0
7	47	108	0
7	47	122	0
7	47	112	0
7	47	161	1
7	47	111	0
7	47	98	0
7	47	226	1
7	47	105	0
7	47	91	0
7	47	110	0
7	47	219	1
7	47	180	1
7	47	124	0
7	47	93	0
7	47	126	1
7	47	105	0
7	47	109	0
7	47	128	0
7	47	120	0
7	47	108	0
7	47	127	0
7	47	108	0
7	47	107	0
7	47	112	0
7	47	114	0
7	47	126	0
7	47	108	0
7	47	104	0
7	47	115	0
7	47	105	0
7	47	102	0
7	47	101	0
7	47	134	1
7	47	106	0
7	47	124	0
7	47	130	0
7	47	125	0
7	47	132	0
7	49	91	0
7	49	83	0
7	49	91	0
7	49	93	0
7	49	94	0
7	49	87	0
7	49	96	0
7	49	100	0
7	49	102	0
7	49	226	1
7	49	87	0
7	49	105	0
7	49	92	0
7	49	91	0
7	49	96	0
7	49	103	0
7	49	97	0
7	49	94	0
7	49	96	0
7	49	90	0
7	49	114	1
7	49	110	0
7	49	104	0
7	49	99	0
7	49	106	0
7	49	117	1
7	49	92	0
7	49	88	0
7	49	97	0
7	49	95	0
7	49	89	0
7	49	91	0
7	49	106	0
7	49	107	0
7	49	89	0
7	49	116	0
7	49	164	1
7	49	89	0
7	49	113	0
7	49	89	0
7	49	162	1
7	49	224	1
7	50	107	0
7	50	88	0
7	50	100	0
7	50	83	0
7	50	168	1
7	50	212	1
7	50	80	0
7	50	94	0
7	50	109	0
7	50	88	0
7	50	92	0
7	50	113	0
7	50	110	0
7	50	79	0
7	50	103	0
7	50	93	0
7	50	114	1
7	50	113	0
7	50	245	1
7	50	95	0
7	50	158	1
7	50	91	0
7	50	93	0
7	50	88	0
7	50	106	0
7	50	87	0
7	50	84	0
7	50	96	0
7	50	98	0
7	50	119	0
7	50	91	0
7	50	91	0
7	50	91	0
7	50	90	0
7	50	96	0
7	50	102	0
7	50	131	1
7	50	88	0
7	50	88	0
7	50	87	0
7	50	103	0
7	50	98	0
7	53	86	0
7	53	85	0
7	53	90	0
7	53	95	0
7	53	209	1
7	53	75	0
7	53	112	0
7	53	89	0
7	53	94	0
7	53	80	0
7	53	82	0
7	53	90	0
7	53	81	0
7	53	83	0
7	53	84	0
7	53	109	0
7	53	103	0
7	53	122	1
7	53	81	0
7	53	76	0
7	53	92	0
7	53	105	0
7	53	225	1
7	53	78	0
7	53	85	0
7	53	81	0
7	53	184	1
7	53	84	0
7	53	78	0
7	53	100	0
7	53	81	0
7	53	77	0
7	53	75	0
7	53	87	0
7	53	100	1
7	53	62	0
7	53	74	0
7	53	150	1
7	53	82	0
7	53	102	0
7	53	85	0
7	53	89	0
7	54	103	0
7	54	107	0
7	54	118	1
7	54	108	0
7	54	108	0
7	54	88	0
7	54	110	0
7	54	126	0
7	54	96	0
7	54	111	0
7	54	104	0
7	54	111	0
7	54	95	0
7	54	115	0
7	54	102	0
7	54	149	1
7	54	97	0
7	54	107	0
7	54	111	0
7	54	101	0
7	54	97	0
7	54	107	0
7	54	100	0
7	54	92	0
7	54	110	0
7	54	95	0
7	54	106	0
7	54	100	0
7	54	119	0
7	54	89	0
7	54	103	0
7	54	97	0
7	54	89	0
7	54	154	1
7	54	107	0
7	54	94	0
7	54	189	1
7	54	108	0
7	54	197	1
7	54	101	0
7	54	113	1
7	54	101	0
7	56	105	0
7	56	112	1
7	56	105	0
7	56	98	0
7	56	97	0
7	56	106	0
7	56	116	0
7	56	206	1
7	56	92	0
7	56	107	0
7	56	100	0
7	56	99	0
7	56	99	0
7	56	92	0
7	56	108	0
7	56	86	0
7	56	84	0
7	56	103	0
7	56	115	0
7	56	94	0
7	56	103	0
7	56	95	0
7	56	90	0
7	56	98	0
7	56	107	0
7	56	97	0
7	56	102	0
7	56	105	1
7	56	100	0
7	56	149	1
7	56	97	0
7	56	100	0
7	56	148	1
7	56	97	0
7	56	96	0
7	56	223	1
7	56	94	0
7	56	96	0
7	56	99	0
7	56	97	0
7	56	101	0
7	56	102	0
7	57	108	0
7	57	92	0
7	57	149	1
7	57	92	0
7	57	208	1
7	57	92	0
7	57	100	0
7	57	85	0
7	57	82	0
7	57	91	0
7	57	104	0
7	57	103	0
7	57	93	0
7	57	92	0
7	57	111	1
7	57	101	0
7	57	98	0
7	57	88	0
7	57	102	0
7	57	96	0
7	57	88	0
7	57	88	0
7	57	102	0
7	57	87	0
7	57	99	0
7	57	84	0
7	57	152	1
7	57	105	0
7	57	93	0
7	57	100	0
7	57	91	0
7	57	98	0
7	57	102	1
7	57	206	1
7	57	101	0
7	57	105	0
7	57	93	0
7	57	101	0
7	57	98	0
7	57	98	0
7	57	82	0
7	57	94	0
7	58	98	0
7	58	98	0
7	58	101	0
7	58	90	0
7	58	104	0
7	58	91	0
7	58	92	0
7	58	103	0
7	58	101	0
7	58	149	1
7	58	97	0
7	58	87	0
7	58	94	0
7	58	112	1
7	58	95	0
7	58	98	0
7	58	85	0
7	58	88	0
7	58	107	0
7	58	99	0
7	58	96	0
7	58	97	0
7	58	205	1
7	58	91	0
7	58	88	0
7	58	99	0
7	58	155	1
7	58	83	0
7	58	88	0
7	58	107	0
7	58	89	0
7	58	94	0
7	58	89	0
7	58	101	0
7	58	92	0
7	58	95	0
7	58	107	0
7	58	103	1
7	58	217	1
7	58	93	0
7	58	95	0
7	58	101	0
7	59	73	0
7	59	104	1
7	59	88	0
7	59	84	0
7	59	148	1
7	59	86	0
7	59	91	0
7	59	78	0
7	59	89	0
7	59	94	0
7	59	91	0
7	59	107	0
7	59	97	0
7	59	97	0
7	59	86	0
7	59	98	0
7	59	99	1
7	59	102	0
7	59	181	1
7	59	99	0
7	59	96	0
7	59	83	0
7	59	81	0
7	59	85	0
7	59	87	0
7	59	85	0
7	59	90	0
7	59	87	0
7	59	77	0
7	59	93	0
7	59	94	0
7	59	81	0
7	59	149	1
7	59	90	0
7	59	79	0
7	59	90	0
7	59	94	0
7	59	92	0
7	59	80	0
7	59	94	0
7	59	195	1
7	59	104	0
7	61	117	0
7	61	89	0
7	61	117	0
7	61	95	0
7	61	117	0
7	61	108	0
7	61	98	0
7	61	107	0
7	61	91	0
7	61	99	0
7	61	93	0
7	61	93	0
7	61	88	0
7	61	101	0
7	61	118	0
7	61	108	1
7	61	111	1
7	61	174	1
7	61	105	0
7	61	114	0
7	61	83	0
7	61	97	0
7	61	100	0
7	61	161	1
7	61	113	0
7	61	101	0
7	61	239	1
7	61	121	0
7	61	97	0
7	61	105	0
7	61	103	0
7	61	107	0
7	61	86	0
7	61	96	0
7	61	232	1
7	61	100	0
7	61	88	0
7	61	103	0
7	61	113	0
7	61	99	0
7	61	101	0
7	61	105	0
7	62	93	0
7	62	88	0
7	62	97	0
7	62	96	0
7	62	89	0
7	62	99	0
7	62	97	0
7	62	109	0
7	62	117	0
7	62	112	0
7	62	102	0
7	62	107	0
7	62	262	1
7	62	94	0
7	62	115	0
7	62	105	0
7	62	99	0
7	62	99	0
7	62	113	0
7	62	124	0
7	62	100	0
7	62	112	1
7	62	102	0
7	62	102	0
7	62	178	1
7	62	121	0
7	62	101	0
7	62	104	0
7	62	100	0
7	62	95	0
7	62	89	0
7	62	107	0
7	62	91	0
7	62	252	1
7	62	127	0
7	62	110	1
7	62	116	0
7	62	85	0
7	62	110	0
7	62	95	0
7	62	170	1
7	62	108	0
7	63	92	0
7	63	132	0
7	63	93	0
7	63	105	0
7	63	102	0
7	63	93	0
7	63	175	1
7	63	92	0
7	63	138	1
7	63	91	0
7	63	98	0
7	63	96	0
7	63	125	0
7	63	102	0
7	63	103	0
7	63	98	0
7	63	102	0
7	63	92	0
7	63	108	0
7	63	105	0
7	63	102	0
7	63	102	0
7	63	101	0
7	63	96	0
7	63	218	1
7	63	161	1
7	63	106	0
7	63	125	0
7	63	94	0
7	63	115	0
7	63	117	0
7	63	87	0
7	63	89	0
7	63	119	1
7	63	112	0
7	63	89	0
7	63	108	0
7	63	95	0
7	63	114	0
7	63	102	0
7	63	111	0
7	63	212	1
7	65	97	0
7	65	100	0
7	65	87	0
7	65	108	0
7	65	171	1
7	65	89	0
7	65	101	0
7	65	83	0
7	65	92	0
7	65	108	0
7	65	99	0
7	65	99	0
7	65	103	0
7	65	106	0
7	65	124	1
7	65	101	0
7	65	88	0
7	65	108	0
7	65	218	1
7	65	112	0
7	65	106	0
7	65	92	0
7	65	165	1
7	65	95	0
7	65	98	0
7	65	98	0
7	65	91	0
7	65	102	0
7	65	99	0
7	65	92	0
7	65	94	0
7	65	217	1
7	65	108	0
7	65	98	0
7	65	110	0
7	65	110	0
7	65	112	0
7	65	98	0
7	65	111	0
7	65	102	0
7	65	78	0
7	65	117	1
7	66	90	0
7	66	103	0
7	66	104	0
7	66	96	0
7	66	91	0
7	66	105	0
7	66	89	0
7	66	146	1
7	66	115	0
7	66	96	0
7	66	88	0
7	66	107	0
7	66	108	0
7	66	201	1
7	66	113	0
7	66	99	0
7	66	87	0
7	66	85	0
7	66	87	0
7	66	85	0
7	66	226	1
7	66	108	0
7	66	101	0
7	66	95	0
7	66	110	0
7	66	96	0
7	66	119	1
7	66	102	0
7	66	98	0
7	66	103	0
7	66	83	0
7	66	100	0
7	66	118	1
7	66	88	0
7	66	100	0
7	66	87	0
7	66	117	0
7	66	117	0
7	66	87	0
7	66	86	0
7	66	152	1
7	66	114	0
7	67	96	0
7	67	171	1
7	67	95	0
7	67	101	0
7	67	99	0
7	67	100	0
7	67	96	0
7	67	94	0
7	67	91	0
7	67	99	0
7	67	93	0
7	67	119	1
7	67	105	0
7	67	92	0
7	67	94	0
7	67	98	0
7	67	262	1
7	67	113	0
7	67	87	0
7	67	86	0
7	67	97	0
7	67	94	0
7	67	105	0
7	67	257	1
7	67	103	0
7	67	88	0
7	67	105	0
7	67	102	0
7	67	96	0
7	67	101	0
7	67	92	0
7	67	95	0
7	67	78	0
7	67	91	0
7	67	101	0
7	67	94	0
7	67	181	1
7	67	121	1
7	67	88	0
7	67	107	0
7	67	118	0
7	67	78	0
7	69	104	0
7	69	95	0
7	69	95	0
7	69	110	0
7	69	135	0
7	69	126	0
7	69	113	0
7	69	116	0
7	69	121	1
7	69	108	0
7	69	252	1
7	69	153	1
7	69	123	0
7	69	140	0
7	69	113	0
7	69	114	0
7	69	111	0
7	69	190	1
7	69	105	0
7	69	122	0
7	69	122	0
7	69	113	0
7	69	108	0
7	69	119	0
7	69	136	0
7	69	111	0
7	69	108	0
7	69	96	0
7	69	113	0
7	69	111	0
7	69	261	1
7	69	99	0
7	69	94	0
7	69	112	0
7	69	115	0
7	69	127	0
7	69	123	0
7	69	118	0
7	69	108	0
7	69	106	0
7	69	195	1
7	69	107	0
7	71	228	1
7	71	116	0
7	71	121	0
7	71	102	0
7	71	109	0
7	71	126	0
7	71	126	0
7	71	117	0
7	71	120	0
7	71	112	0
7	71	118	0
7	71	107	0
7	71	112	0
7	71	133	0
7	71	120	0
7	71	116	0
7	71	115	0
7	71	99	0
7	71	114	0
7	71	100	0
7	71	107	0
7	71	114	0
7	71	109	0
7	71	107	0
7	71	118	0
7	71	115	0
7	71	113	0
7	71	112	0
7	71	123	0
7	71	129	0
7	71	120	0
7	71	165	1
7	71	96	0
7	71	99	0
7	71	119	1
7	71	125	0
7	71	110	0
7	71	184	1
7	71	132	1
7	71	111	0
7	71	227	1
7	71	124	0
7	73	106	0
7	73	116	0
7	73	103	0
7	73	95	0
7	73	133	0
7	73	111	0
7	73	129	1
7	73	108	0
7	73	101	0
7	73	107	0
7	73	95	0
7	73	111	0
7	73	116	0
7	73	129	1
7	73	158	0
7	73	111	0
7	73	135	1
7	73	126	0
7	73	146	0
7	73	124	0
7	73	183	1
7	73	135	1
7	73	113	0
7	73	146	0
7	73	115	0
7	73	113	0
7	73	148	0
7	73	129	0
7	73	116	0
7	73	149	0
7	73	124	0
7	73	116	0
7	73	115	0
7	73	107	0
7	73	125	0
7	73	199	1
7	73	124	0
7	73	129	0
7	73	124	0
7	73	125	0
7	73	111	0
7	73	101	0
7	74	122	0
7	74	123	0
7	74	123	0
7	74	114	0
7	74	121	1
7	74	126	0
7	74	134	0
7	74	124	0
7	74	119	0
7	74	107	0
7	74	112	0
7	74	119	0
7	74	115	0
7	74	143	1
7	74	130	0
7	74	135	0
7	74	129	0
7	74	216	1
7	74	121	0
7	74	127	0
7	74	127	0
7	74	181	1
7	74	158	1
7	74	109	0
7	74	123	0
7	74	127	0
7	74	113	0
7	74	102	0
7	74	115	0
7	74	110	0
7	74	114	0
7	74	111	0
7	74	102	0
7	74	114	0
7	74	226	1
7	74	117	0
7	74	121	0
7	74	118	0
7	74	130	0
7	74	113	0
7	74	129	0
7	74	125	0
7	75	143	1
7	75	167	0
7	75	120	0
7	75	176	0
7	75	176	0
7	75	102	0
7	75	175	1
7	75	149	1
7	75	126	0
7	75	107	0
7	75	125	0
7	75	111	0
7	75	128	0
7	75	141	0
7	75	114	0
7	75	122	0
7	75	122	0
7	75	135	0
7	75	153	0
7	75	159	0
7	75	126	0
7	75	123	0
7	75	242	1
7	75	122	0
7	75	124	0
7	75	125	0
7	75	109	0
7	75	114	0
7	75	173	1
7	75	127	0
7	75	124	0
7	75	126	0
7	75	120	0
7	75	133	0
7	75	124	0
7	75	113	0
7	75	118	0
7	75	246	1
7	75	109	0
7	75	117	0
7	75	133	0
7	75	121	0
7	76	115	1
7	76	124	0
7	76	127	0
7	76	115	0
7	76	118	0
7	76	107	0
7	76	107	0
7	76	121	0
7	76	108	0
7	76	129	0
7	76	170	1
7	76	109	0
7	76	119	0
7	76	112	0
7	76	217	1
7	76	120	0
7	76	112	0
7	76	119	0
7	76	118	0
7	76	111	0
7	76	126	0
7	76	117	0
7	76	117	0
7	76	111	0
7	76	109	0
7	76	129	0
7	76	106	0
7	76	109	0
7	76	115	0
7	76	120	0
7	76	128	0
7	76	125	0
7	76	123	0
7	76	126	1
7	76	105	0
7	76	109	0
7	76	231	1
7	76	167	1
7	76	129	0
7	76	116	0
7	76	110	0
7	76	112	0
7	77	140	1
7	77	116	0
7	77	118	0
7	77	113	0
7	77	116	0
7	77	115	0
7	77	124	0
7	77	131	0
7	77	143	0
7	77	119	0
7	77	131	0
7	77	142	0
7	77	114	0
7	77	113	0
7	77	136	0
7	77	132	0
7	77	221	1
7	77	196	1
7	77	101	0
7	77	132	0
7	77	109	0
7	77	118	0
7	77	119	0
7	77	114	0
7	77	106	0
7	77	114	0
7	77	117	0
7	77	131	0
7	77	140	0
7	77	106	0
7	77	130	0
7	77	132	0
7	77	136	0
7	77	152	1
7	77	115	0
7	77	114	0
7	77	172	1
7	77	128	0
7	77	125	0
7	77	213	1
7	77	124	0
7	77	121	0
7	78	107	0
7	78	113	0
7	78	115	0
7	78	174	1
7	78	112	0
7	78	119	0
7	78	119	0
7	78	215	1
7	78	121	0
7	78	140	0
7	78	121	0
7	78	129	0
7	78	111	0
7	78	108	0
7	78	241	1
7	78	135	1
7	78	134	0
7	78	117	0
7	78	114	0
7	78	129	1
7	78	103	0
7	78	126	0
7	78	110	0
7	78	167	1
7	78	117	0
7	78	124	0
7	78	113	0
7	78	112	0
7	78	129	0
7	78	119	0
7	78	124	0
7	78	114	0
7	78	117	0
7	78	117	0
7	78	119	0
7	78	115	0
7	78	142	0
7	78	154	0
7	78	140	0
7	78	115	0
7	78	109	0
7	78	118	0
7	83	113	0
7	83	112	0
7	83	124	0
7	83	118	0
7	83	101	0
7	83	180	1
7	83	113	0
7	83	117	0
7	83	106	0
7	83	105	0
7	83	91	0
7	83	108	0
7	83	116	0
7	83	129	0
7	83	99	0
7	83	109	0
7	83	103	0
7	83	274	1
7	83	113	0
7	83	108	0
7	83	275	1
7	83	112	0
7	83	100	0
7	83	98	0
7	83	101	0
7	83	121	1
7	83	106	0
7	83	109	0
7	83	110	0
7	83	115	0
7	83	124	0
7	83	106	0
7	83	190	1
7	83	123	0
7	83	125	1
7	83	111	0
7	83	101	0
7	83	108	0
7	83	126	0
7	83	117	0
7	83	115	0
7	83	105	0
7	84	206	1
7	84	136	1
7	84	110	0
7	84	114	0
7	84	107	0
7	84	120	0
7	84	117	0
7	84	114	0
7	84	120	0
7	84	113	0
7	84	109	0
7	84	112	0
7	84	105	0
7	84	111	0
7	84	108	0
7	84	125	0
7	84	116	0
7	84	126	0
7	84	115	0
7	84	106	0
7	84	123	0
7	84	115	0
7	84	105	0
7	84	183	1
7	84	116	0
7	84	129	1
7	84	127	0
7	84	120	0
7	84	130	0
7	84	122	0
7	84	110	0
7	84	124	0
7	84	122	0
7	84	129	0
7	84	130	0
7	84	114	0
7	84	186	1
7	84	254	1
7	84	121	0
7	84	114	0
7	84	117	0
7	84	120	0
7	85	124	0
7	85	128	0
7	85	120	0
7	85	234	1
7	85	120	0
7	85	125	0
7	85	123	0
7	85	124	0
7	85	121	0
7	85	111	0
7	85	124	0
7	85	117	0
7	85	133	0
7	85	140	1
7	85	126	0
7	85	122	0
7	85	136	0
7	85	115	0
7	85	121	0
7	85	110	0
7	85	181	1
7	85	123	0
7	85	177	1
7	85	116	0
7	85	117	0
7	85	113	0
7	85	124	0
7	85	132	1
7	85	136	0
7	85	130	0
7	85	124	0
7	85	108	0
7	85	131	0
7	85	119	0
7	85	109	0
7	85	126	0
7	85	122	0
7	85	246	1
7	85	120	0
7	85	103	0
7	85	125	0
7	85	117	0
7	86	124	0
7	86	133	0
7	86	121	0
7	86	122	0
7	86	128	0
7	86	114	0
7	86	114	0
7	86	135	0
7	86	124	0
7	86	190	1
7	86	118	0
7	86	125	0
7	86	120	0
7	86	260	1
7	86	119	0
7	86	113	0
7	86	122	0
7	86	120	0
7	86	123	0
7	86	128	0
7	86	138	1
7	86	126	0
7	86	112	0
7	86	271	1
7	86	140	1
7	86	126	0
7	86	135	0
7	86	107	0
7	86	127	0
7	86	107	0
7	86	119	0
7	86	124	0
7	86	123	0
7	86	121	0
7	86	125	0
7	86	113	0
7	86	118	0
7	86	117	0
7	86	190	1
7	86	127	0
7	86	129	0
7	86	126	0
7	87	100	0
7	87	101	0
7	87	108	0
7	87	100	0
7	87	107	0
7	87	111	0
7	87	101	0
7	87	104	0
7	87	120	0
7	87	95	0
7	87	111	0
7	87	161	1
7	87	103	0
7	87	122	1
7	87	108	0
7	87	112	0
7	87	109	0
7	87	103	0
7	87	107	0
7	87	113	0
7	87	110	0
7	87	113	0
7	87	99	0
7	87	100	0
7	87	118	0
7	87	229	1
7	87	99	0
7	87	110	0
7	87	154	1
7	87	127	1
7	87	115	0
7	87	103	0
7	87	112	0
7	87	110	0
7	87	121	0
7	87	103	0
7	87	114	0
7	87	226	1
7	87	102	0
7	87	120	0
7	87	116	0
7	87	114	0
7	92	112	1
7	92	81	0
7	92	88	0
7	92	93	0
7	92	95	0
7	92	97	0
7	92	81	0
7	92	89	0
7	92	96	0
7	92	181	1
7	92	83	0
7	92	105	0
7	92	93	0
7	92	109	0
7	92	103	0
7	92	97	0
7	92	94	0
7	92	107	0
7	92	88	0
7	92	91	0
7	92	101	0
7	92	97	0
7	92	238	1
7	92	99	0
7	92	99	0
7	92	100	0
7	92	91	0
7	92	96	0
7	92	239	1
7	92	190	1
7	92	98	0
7	92	95	0
7	92	130	1
7	92	99	0
7	92	91	0
7	92	110	0
7	92	115	0
7	92	101	0
7	92	107	0
7	92	98	0
7	92	105	0
7	92	105	0
7	97	105	0
7	97	84	0
7	97	100	0
7	97	94	0
7	97	98	0
7	97	96	0
7	97	103	0
7	97	102	0
7	97	92	0
7	97	115	1
7	97	97	0
7	97	98	0
7	97	110	0
7	97	109	0
7	97	224	1
7	97	92	0
7	97	98	0
7	97	91	0
7	97	90	0
7	97	102	0
7	97	104	0
7	97	88	0
7	97	85	0
7	97	86	0
7	97	101	0
7	97	98	0
7	97	105	0
7	97	157	1
7	97	159	1
7	97	209	1
7	97	107	0
7	97	89	0
7	97	93	0
7	97	97	1
7	97	96	0
7	97	94	0
7	97	97	0
7	97	107	0
7	97	83	0
7	97	90	0
7	97	103	0
7	97	103	0
7	98	100	0
7	98	91	0
7	98	220	1
7	98	102	0
7	98	110	0
7	98	107	0
7	98	105	0
7	98	131	1
7	98	184	1
7	98	115	0
7	98	110	0
7	98	118	0
7	98	102	0
7	98	110	0
7	98	111	0
7	98	108	0
7	98	110	0
7	98	102	0
7	98	111	0
7	98	108	0
7	98	114	0
7	98	166	1
7	98	89	0
7	98	108	0
7	98	107	0
7	98	101	0
7	98	98	0
7	98	105	0
7	98	103	0
7	98	116	0
7	98	95	0
7	98	106	0
7	98	102	0
7	98	110	0
7	98	125	1
7	98	100	0
7	98	107	0
7	98	97	0
7	98	115	0
7	98	105	0
7	98	217	1
7	98	105	0
7	100	100	0
7	100	106	1
7	100	97	0
7	100	94	0
7	100	97	0
7	100	89	0
7	100	98	0
7	100	96	0
7	100	110	0
7	100	95	0
7	100	106	1
7	100	104	0
7	100	137	1
7	100	89	0
7	100	89	0
7	100	94	0
7	100	182	1
7	100	93	0
7	100	90	0
7	100	95	0
7	100	102	0
7	100	98	0
7	100	92	0
7	100	90	0
7	100	146	1
[truncated: 2,201 more rows]

## Sheet: Area-Weight
Species	Samples	Weight (g)	Area (cm2)
1	1	0.0192	2.57696
1	2	0.0095	1.42202
1	3	0.005	0.6885
1	4	0.0051	0.872216
1	5	0.0112	1.74791
1	6	0.0092	1.20256
1	7	0.0094	1.47318
1	8	0.0092	1.38539
1	9	0.0143	2.10551
1	10	0.0119	1.66989
1	11	0.0136	1.90541
1	12	0.0076	1.04771
1	13	0.0159	2.17668
1	14	0.018	2.45294
1	15	0.014	1.89967
1	16	0.0151	2.03967
1	17	0.015	2.05718
1	18	0.007	0.99881
1	19	0.0046	0.694873
1	20	0.0039	0.556902
1	21	0.0064	0.88553
1	22	0.008	1.11
1	23	0.0059	0.807428
1	24	0.0054	0.767653
1	25	0.0053	0.675833
1	26	0.0071	0.976144
1	27	0.0084	1.3143
1	28	0.0078	1.21433
1	29	0.0116	1.80858
1	30	0.0077	1.09709
1	31	0.0065	0.87053
1	32	0.0066	0.898591
1	33	0.0084	1.19916
1	34	0.0153	1.92284
1	35	0.0077	1.15817
1	36	0.0103	1.42759
1	37	0.007	1.02213
1	38	0.0091	1.19924
1	39	0.0066	0.95065
1	40	0.0082	1.1869
1	41	0.012	1.61623
1	42	0.0065	0.971299
1	43	0.0037	0.489858
1	44	0.0053	0.66429
1	45	0.0055	0.820581
1	46	0.0069	0.967754
1	47	0.0124	1.66924
1	48	0.0104	1.38546
1	49	0.0093	1.29493
1	50	0.0053	0.717065
1	51	0.0049	0.799037
1	52	0.0064	0.963238
1	53	0.0148	2.14375
1	54	0.0201	2.97877
1	55	0.0066	0.888761
1	56	0.0056	0.818399
1	57	0.0062	0.945404
1	58	0.0091	1.16979
1	59	0.0044	0.679863
1	60	0.0089	1.36585
1	61	0.0131	1.79195
1	62	0.0079	1.16132
1	63	0.0103	1.44397
1	64	0.0043	0.607326
1	65	0.013	1.83376
1	66	0.0142	1.92228
1	67	0.0088	1.27629
1	68	0.0076	1.13122
1	69	0.0046	0.693258
1	70	0.0054	0.867862
1	71	0.0106	1.56604
1	72	0.0077	1.0482
1	73	0.0055	0.801707
1	74	0.0116	1.5006
1	75	0.015	2.08913
1	76	0.0115	1.49504
1	77	0.0204	2.53072
1	78	0.0103	1.38732
1	79	0.0113	1.52441
1	80	0.0035	0.557462
1	81	0.006	0.843258
1	82	0.0082	1.18738
1	83	0.0082	1.17423
1	84	0.0055	0.774996
1	85	0.0075	1.07014
1	86	0.0048	0.598853
1	87	0.0053	0.724958
1	88	0.0065	0.82018
1	89	0.0077	0.991798
1	90	0.0056	0.813399
1	91	0.0111	1.5616
1	92	0.0093	1.16584
1	93	0.0099	1.17689
1	94	0.0141	1.67118
1	95	0.0148	1.94881
1	96	0.0114	1.44275
1	97	0.0125	1.60478
1	98	0.0093	1.15171
1	99	0.0137	1.7258
1	100	0.0137	1.79083
1	101	0.0122	1.65108
1	102	0.0155	2.0458
1	103	0.0176	2.12972
1	104	0.0191	2.57325
1	105	0.0182	2.24679
1	106	0.0055	0.739982
1	107	0.0092	1.15083
1	108	0.0065	0.819857
1	109	0.0066	0.861084
1	110	0.0185	2.36137
1	111	0.0137	1.67642
1	112	0.016	2.01434
1	113	0.0204	2.6291
1	114	0.0169	1.92477
1	115	0.0172	2.44875
1	116	0.0125	1.80342
1	117	0.0145	1.97609
1	118	0.0089	1.22732
1	119	0.0112	1.64148
1	120	0.0122	1.72435
1	121	0.0141	1.88895
1	122	0.0104	1.37498
1	123	0.0126	1.74516
1	124	0.0154	1.9731
1	125	0.0157	1.99311
1	126	0.0081	1.2266
1	127	0.0146	1.80592
1	128	0.0059	0.906026
1	129	0.0135	1.7684
1	130	0.0172	2.20266
1	131	0.033	3.84922
1	132	0.0222	2.878
1	133	0.021	2.39048
1	134	0.0234	2.68491
1	135	0.02	2.04184
1	136	0.0148	1.69375
1	137	0.0186	1.92162
1	138	0.0143	1.75727
1	139	0.012	1.65116
1	140	0.0122	1.61848
1	141	0.0092	1.41951
1	142	0.0071	1.12582
1	143	0.0197	2.32861
1	144	0.0225	2.84782
1	145	0.0158	2.11269
1	146	0.0158	1.97326
1	147	0.0184	2.42656
1	148	0.0077	1.18165
1	149	0.0173	2.1678
1	150	0.01	1.43081
1	151	0.0082	1.18625
1	152	0.0119	1.62373
1	153	0.0104	1.34649
1	154	0.0127	1.37538
1	155	0.019	2.01425
1	156	0.023	2.44906
1	157	0.0322	3.71568
1	158	0.0273	3.10909
1	159	0.015	1.60454
1	160	0.029	3.16257
1	161	0.0197	2.05823
1	162	0.0072	1.1309
1	163	0.0088	1.27638
1	164	0.0065	1.11573
1	165	0.015	1.59517
1	166	0.0103	1.18061
1	167	0.0146	1.77712
1	168	0.0115	1.38062
1	169	0.0086	1.14219
1	170	0.0197	2.11455
1	171	0.0131	1.42024
1	172	0.0102	1.18068
1	173	0.0126	1.5725
1	174	0.0086	1.10903
1	175	0.0163	1.87894
1	176	0.0212	2.52128
1	177	0.0152	1.71918
1	178	0.0189	2.21129
1	179	0.0225	2.13674
1	180	0.0236	2.61407
1	181	0.0162	1.83012
1	182	0.0147	1.47648
1	183	0.0142	1.39571
1	184	0.0116	1.12775
1	185	0.0209	2.34845
1	186	0.0165	1.73967
1	187	0.0162	1.6936
1	188	0.0092	1.28243
1	189	0.0152	1.88523
1	190	0.0161	1.9986
1	191	0.0167	2.03798
1	192	0.0151	1.80035
1	193	0.0145	1.83254
1	194	0.0132	1.83254
1	195	0.024	2.57906
1	196	0.026	3.08084
1	197	0.0186	2.27043
1	198	0.0307	3.66348
1	199	0.0176	2.10776
1	200	0.0135	1.49754
2	1	0.009	1.15849
2	2	0.0216	2.95013
2	3	0.0136	1.78349
2	4	0.0252	3.52324
2	5	0.0228	3.17259
2	6	0.0099	1.24862
2	7	0.0146	1.89015
2	8	0.0297	3.84621
2	9	0.0161	2.0295
2	10	0.0275	3.57989
2	11	0.0352	5.30948
2	12	0.0348	5.02998
2	13	0.0146	1.92114
2	14	0.0134	1.83343
2	15	0.0235	3.34525
2	16	0.0154	2.33458
2	17	0.0301	4.90524
2	18	0.0137	2.04742
2	19	0.0082	1.34504
2	20	0.0324	4.98367
2	21	0.01	1.71789
2	22	0.0164	2.49571
2	23	0.0251	4.18568
2	24	0.0185	2.90713
2	25	0.0182	2.66451
2	26	0.0291	4.77647
2	27	0.0198	3.25166
2	28	0.0136	2.22856
2	29	0.0067	1.16656
2	30	0.0032	0.478316
2	31	0.0323	4.66633
2	32	0.0272	3.79444
2	33	0.0187	2.51169
2	34	0.0137	1.7751
2	35	0.0093	1.15697
2	36	0.0254	3.25375
2	37	0.0279	4.28186
2	38	0.0258	3.91861
2	39	0.023	3.574
2	40	0.0114	1.85151
2	41	0.0141	2.11938
2	42	0.0116	1.80447
2	43	0.0168	2.48868
2	44	0.0209	3.45629
2	45	0.0109	1.60461
2	46	0.0295	4.07425
2	47	0.0263	4.54368
2	48	0.0193	2.78513
2	49	0.0138	2.07565
2	50	0.0288	4.43322
2	51	0.0495	6.79637
2	52	0.0485	6.78829
2	53	0.0495	7.02035
2	54	0.0237	3.53148
2	55	0.0218	3.60909
2	56	0.043	5.94723
2	57	0.0201	3.19993
2	58	0.0342	4.77412
2	59	0.022	3.47806
2	60	0.0304	4.53279
2	61	0.041	5.5322
2	62	0.0398	5.59309
2	63	0.0389	5.61238
2	64	0.0236	3.57755
2	65	0.0345	4.83997
2	66	0.0589	7.9125
2	67	0.0366	5.09121
2	68	0.0357	5.04499
2	69	0.041	5.71968
2	70	0.038	5.25816
2	71	0.0159	2.07726
2	72	0.0268	3.69737
2	73	0.0135	1.81923
2	74	0.0302	3.80759
2	75	0.0174	2.22202
2	76	0.0124	1.64939
2	77	0.048	5.55339
2	78	0.0381	4.77718
2	79	0.0394	4.89781
2	80	0.0176	2.18797
2	81	0.036	5.35627
2	82	0.0169	2.44172
2	83	0.0167	2.40025
2	84	0.0126	1.94422
2	85	0.0337	4.99141
2	86	0.0106	1.7007
2	87	0.0257	3.89917
2	88	0.0383	5.47263
2	89	0.0242	3.70947
2	90	0.0106	1.62817
2	91	0.0157	2.3671
2	92	0.0291	4.72184
2	93	0.0336	5.29931
2	94	0.0192	2.87146
2	95	0.0407	5.84934
2	96	0.0115	1.78583
2	97	0.0286	4.4204
2	98	0.0262	3.98775
2	99	0.0288	4.64567
2	100	0.015	2.23073
2	101	0.0419	5.57542
2	102	0.0403	5.21903
2	103	0.0206	2.92253
2	104	0.0344	4.64769
2	105	0.0146	2.24856
2	106	0.0378	5.2459
2	107	0.0165	2.44189
2	108	0.063	8.03934
2	109	0.0319	5.39896
2	110	0.0197	3.10489
2	111	0.0195	3.07334
2	112	0.0326	4.87781
2	113	0.0215	3.6237
2	114	0.0154	2.50709
2	115	0.024	3.5585
2	116	0.0481	6.66669
2	117	0.0208	3.21897
2	118	0.0351	4.87901
2	119	0.0189	2.92875
2	120	0.0333	4.71917
2	121	0.0344	4.62146
2	122	0.0206	3.06213
2	123	0.0195	2.82241
2	124	0.0402	5.20249
2	125	0.0208	2.98926
2	126	0.0411	5.22201
2	127	0.0392	5.10502
2	128	0.0192	2.74399
2	129	0.0163	2.49328
2	130	0.0322	4.58274
2	131	0.0357	5.38121
2	132	0.0394	5.37145
2	133	0.0239	3.59982
2	134	0.0251	3.74442
2	135	0.0414	5.6069
2	136	0.0105	1.59178
2	137	0.0247	3.7085
2	138	0.0345	5.03071
2	139	0.0192	2.99338
2	140	0.0222	3.4269
2	141	0.014	2.1943
2	142	0.0294	4.11652
2	143	0.0175	2.60835
2	144	0.0526	6.79854
2	145	0.0344	4.74378
2	146	0.0328	4.54554
2	147	0.0328	4.55127
2	148	0.0488	6.42754
2	149	0.0198	2.88517
2	150	0.0168	2.50958
2	151	0.0303	4.14114
2	152	0.0129	2.01748
2	153	0.0387	5.04056
2	154	0.0342	4.74083
2	155	0.0191	2.81796
2	156	0.0299	4.02712
2	157	0.0425	5.49062
2	158	0.0174	2.72687
2	159	0.0362	4.85046
2	160	0.0236	3.45022
2	161	0.0293	4.21029
2	162	0.0194	2.85758
2	163	0.0165	2.50579
2	164	0.0354	5.40614
2	165	0.0222	3.33887
2	166	0.0508	6.59948
2	167	0.0156	2.38807
2	168	0.0303	4.16195
2	169	0.0274	3.89529
2	170	0.0415	5.50458
2	171	0.037	4.98657
2	172	0.0627	8.25098
2	173	0.0158	2.3545
2	174	0.0317	4.64261
2	175	0.0876	10.9002
2	176	0.0607	7.80882
2	177	0.0152	2.11753
2	178	0.0496	6.9711
2	179	0.0724	9.88665
2	180	0.0224	3.49025
2	181	0.0834	10.3426
2	182	0.0336	4.63776
2	183	0.0559	7.35367
2	184	0.0455	5.99386
2	185	0.1157	13.6534
2	186	0.0293	4.07225
2	187	0.0487	6.58908
2	188	0.0344	4.71267
2	189	0.0364	4.88273
2	190	0.0186	2.78852
2	191	0.0627	7.808
2	192	0.0484	6.62208
2	193	0.0533	7.42967
2	194	0.0336	4.5507
2	195	0.0834	10.3996
2	196	0.0286	3.88416
2	197	0.0183	2.69629
2	198	0.0324	4.40135
2	199	0.0238	3.47144
2	200	0.0336	4.68279
4	1	0.2905	23.5838
4	2	0.2859	24.2329
4	3	0.0883	10.3075
4	4	0.1168	13.3729
4	5	0.2709	22.4303
4	6	0.1834	20.2572
4	7	0.1498	14.2525
4	8	0.1671	16.8798
4	9	0.1638	14.4867
4	10	0.3479	29.3337
4	11	0.1904	17.4073
4	12	0.1652	14.8939
4	13	0.124	10.5375
4	14	0.1875	16.1308
4	15	0.1467	13.4331
4	16	0.0798	8.12865
4	17	0.1158	12.9547
4	18	0.1708	18.2276
4	19	0.1162	12.5885
4	20	0.1823	20.2083
4	21	0.1202	11.5565
4	22	0.2329	21.0742
4	23	0.1707	15.7038
4	24	0.1497	18.2692
4	25	0.2213	20.3511
4	26	0.3069	26.8137
4	27	0.0857	9.02088
4	28	0.2758	25.4013
4	29	0.1921	18.8502
4	30	0.1277	14.5779
4	31	0.2355	22.7856
4	32	0.1068	11.8613
4	33	0.2323	22.5959
4	34	0.2013	18.7339
4	35	0.3069	27.5063
4	36	0.0765	8.37113
4	37	0.147	16.1075
4	38	0.2211	19.1114
4	39	0.1484	14.9963
4	40	0.1496	14.7234
4	41	0.1922	16.6676
4	42	0.109	11.6635
4	43	0.1851	17.1369
4	44	0.0961	10.2348
4	45	0.1872	20.2524
4	46	0.1727	15.6594
4	47	0.1008	10.1365
4	48	0.2732	23.3611
4	49	0.1	9.81282
4	50	0.1416	12.5391
4	51	0.1384	12.7051
4	52	0.2629	23.7724
4	53	0.0691	7.36722
4	54	0.1875	16.2417
4	55	0.0447	4.71094
4	56	0.3183	29.2874
4	57	0.2112	18.0345
4	58	0.1145	11.7306
4	59	0.105	9.90414
4	60	0.2631	23.2924
4	61	0.1505	15.2388
4	62	0.1689	16.0377
4	63	0.3056	25.1755
4	64	0.0491	5.263
4	65	0.1998	18.139
4	66	0.2277	21.709
4	67	0.078	9.17879
4	68	0.1346	14.2766
4	69	0.2697	24.6713
4	70	0.2398	24.0915
4	71	0.2968	26.0398
4	72	0.2169	20.4264
4	73	0.1107	12.0515
4	74	0.0918	9.75085
4	75	0.1923	18.715
4	76	0.1499	16.1119
4	77	0.1946	17.8828
4	78	0.1808	17.0588
4	79	0.1924	18.2253
4	80	0.0803	8.86397
4	81	0.1826	16.6104
4	82	0.1058	11.4593
4	83	0.1607	14.764
4	84	0.2786	24.6327
4	85	0.0891	8.58479
4	86	0.2089	19.2544
4	87	0.1	11.9071
4	88	0.2254	20.4371
4	89	0.1564	13.9439
4	90	0.0804	9.79717
4	91	0.1707	15.7518
4	92	0.0859	10.7196
4	93	0.1534	14.5409
4	94	0.1219	11.7512
4	95	0.0695	8.33062
4	96	0.0796	8.04771
4	97	0.0531	6.62014
4	98	0.0801	9.24084
4	99	0.2866	28.0592
4	100	0.1495	13.1264
4	101	0.0994	8.04771
4	102	0.239	21.6201
4	103	0.2099	19.2408
4	104	0.3575	28.0592
4	105	0.1632	13.1264
4	106	0.1825	18.0693
4	107	0.2722	24.3558
4	108	0.2913	25.2565
4	109	0.1591	14.5996
4	110	0.1119	11.136
4	111	0.2673	22.5345
4	112	0.1403	13.2633
4	113	0.137	12.7219
4	114	0.1434	15.3238
4	115	0.1907	17.3978
4	116	0.0758	8.25509
4	117	0.1057	11.5161
4	118	0.242	21.4465
4	119	0.0851	9.03694
4	120	0.1954	17.8928
4	121	0.1708	14.2269
4	122	0.102	11.0563
4	123	0.1738	15.2848
4	124	0.141	14.1406
4	125	0.2748	25.3671
4	126	0.0809	9.30281
4	127	0.1027	9.4415
4	128	0.1709	15.63
4	129	0.392	33.3781
4	130	0.3411	27.9919
4	131	0.1768	16.6005
4	132	0.2889	23.9695
4	133	0.2228	23.2214
4	134	0.1711	15.3321
4	135	0.1989	18.6239
4	136	0.1911	19.943
4	137	0.1789	17.5804
4	138	0.2203	21.7984
4	139	0.1126	10.4061
4	140	0.1532	16.6194
4	141	0.2492	20.5574
4	142	0.2387	22.4171
4	143	0.2017	19.8057
4	144	0.1516	14.919
4	145	0.1579	16.2482
4	146	0.1778	17.073
4	147	0.2116	17.6776
4	148	0.1757	16.4237
4	149	0.1404	13.8926
4	150	0.1775	15.703
4	151	0.2769	25.2602
4	152	0.3302	30.3303
4	153	0.4001	33.8261
4	154	0.3032	29.7456
4	155	0.2536	24.6363
4	156	0.2747	26.9117
4	157	0.2987	24.2448
4	158	0.2606	25.7155
4	159	0.2845	23.6126
4	160	0.4241	34.1658
4	161	0.1692	17.2586
4	162	0.1945	19.8907
4	163	0.1505	17.7689
4	164	0.1981	17.6779
4	165	0.192	16.4991
4	166	0.19	19.2011
4	167	0.1049	11.0984
4	168	0.2204	18.7246
4	169	0.1588	13.9276
4	170	0.1661	16.8407
4	171	0.1202	10.7385
4	172	0.163	16.6877
4	173	0.1655	17.9689
4	174	0.1402	15.3605
4	175	0.1569	15.1829
4	176	0.1838	17.8569
4	177	0.1557	16.666
4	178	0.1852	16.9001
4	179	0.1987	18.0948
4	180	0.3124	26.6365
4	181	0.1799	17.8355
4	182	0.1432	15.1155
4	183	0.0859	8.76898
4	184	0.1845	18.3922
4	185	0.1412	14.3588
4	186	0.2059	20.7204
4	187	0.1206	12.4907
4	188	0.2005	19.2544
4	189	0.2291	23.1219
4	190	0.2056	20.7897
4	191	0.2167	21.2415
4	192	0.3043	26.1474
4	193	0.2706	26.9019
4	194	0.2478	24.9699
4	195	0.2654	28.0488
4	196	0.2693	26.9013
4	197	0.3202	31.3635
4	198	0.3644	32.5777
4	199	0.2462	24.5137
4	200	0.24	21.0584
5	1	0.826	70.2029
5	2	0.622	57.2684
5	3	0.4713	42.9862
5	4	0.2238	22.3956
5	5	0.5132	49.5177
5	6	0.4758	47.2125
5	7	0.35	34.6017
5	8	0.5422	52.1377
5	9	0.6173	60.6953
5	10	0.5501	51.3389
5	11	0.5894	53.9483
5	12	0.5866	53.313
5	13	0.6677	58.4156
5	14	0.7469	69.1456
5	15	0.5649	52.9564
5	16	0.485	48.7194
5	17	0.5754	54.7989
5	18	0.6397	60.3845
5	19	0.4697	46.6333
5	20	0.5075	51.304
5	21	0.2658	25.3914
5	22	0.5438	49.0528
5	23	0.5257	49.1518
5	24	0.5661	53.352
5	25	0.26	25.3841
5	26	0.456	38.7149
5	27	0.6307	56.4081
5	28	0.3397	31.8191
5	29	0.5538	45.4348
5	30	0.6593	56.848
5	31	0.6579	59.5221
5	32	0.5795	47.4284
5	33	0.2491	23.8334
5	34	0.6648	56.1755
5	35	0.5587	53.788
5	36	0.4328	43.4955
5	37	0.4185	41.4342
5	38	0.4052	38.8659
5	39	0.3872	36.5901
5	40	0.2687	26.2176
5	41	0.1547	16.7716
5	42	0.597	55.5819
5	43	0.511	44.997
5	44	0.4391	42.7322
5	45	0.284	27.6089
5	46	0.3809	33.0033
5	47	0.4221	37.282
5	48	0.325	30.9554
5	49	0.4091	37.6497
5	50	0.4177	39.6405
5	51	0.5156	42.6099
5	52	0.5006	42.042
5	53	0.3285	32.7768
5	54	0.4272	39.5902
5	55	0.1729	17.6716
5	56	0.4469	41.9736
5	57	0.6854	56.0183
5	58	0.2683	24.9901
5	59	0.6113	51.6865
5	60	0.4654	40.9188
5	61	0.1676	16.9572
5	62	0.4735	43.248
5	63	0.3375	33.6467
5	64	0.4251	42.0675
5	65	0.4366	40.2953
5	66	0.2696	28.0932
5	67	0.5028	48.8476
5	68	0.4736	41.4919
5	69	0.5392	49.1152
5	70	0.3085	31.7598
5	71	0.5841	52.7122
5	72	0.6128	53.9368
5	73	0.4856	40.1631
5	74	0.6246	55.3011
5	75	0.3306	31.5826
5	76	0.4293	39.8389
5	77	0.4228	41.2546
5	78	0.5369	50.2596
5	79	0.1482	16.1457
5	80	0.5356	48.9484
5	81	0.3651	32.877
5	82	0.5525	50.4206
5	83	0.5287	50.587
5	84	0.9109	73.798
5	85	0.2993	28.4134
5	86	0.5139	50.9696
5	87	0.4539	41.1358
5	88	0.5624	52.2458
5	89	0.374	37.6031
5	90	0.1107	13.0426
5	91	0.6273	58.4181
5	92	0.4934	41.3161
5	93	0.5682	51.4766
5	94	0.6048	57.6718
5	95	0.2807	27.2709
5	96	0.4821	42.6058
5	97	0.5821	51.1708
5	98	0.4719	43.1089
5	99	0.2005	21.5998
5	100	0.7023	56.5553
5	101	0.5586	46.1624
5	102	0.6316	55.5139
5	103	0.5819	53.6237
5	104	0.2781	26.8862
5	105	0.5321	49.9665
5	106	0.7275	64.9241
5	107	0.5602	48.2808
5	108	0.3003	29.0856
5	109	0.3676	37.435
5	110	0.2393	22.4602
5	111	0.765	67.2376
5	112	0.5305	46.936
5	113	0.6259	56.6221
5	114	0.6025	54.9512
5	115	0.303	28.6282
5	116	0.6194	55.7858
5	117	0.3508	31.1069
5	118	0.6359	57.4064
5	119	0.6867	60.6949
5	120	0.3552	33.8983
5	121	0.9135	63.7463
5	122	0.6964	50.0439
5	123	0.4816	43.6167
5	124	0.5066	45.1132
5	125	0.6493	46.4482
5	126	0.5969	52.0882
5	127	0.5238	49.4489
5	128	1.0051	68.4921
5	129	0.5874	49.9327
5	130	0.5085	42.1922
5	131	0.8778	58.5568
5	132	1.0049	68.4789
5	133	0.9563	73.7834
5	134	0.3831	35.2632
5	135	0.5891	47.7647
5	136	0.4988	41.7732
5	137	0.7461	59.8917
5	138	0.6003	48.0943
5	139	0.5192	43.9905
5	140	0.5012	40.8554
5	141	0.7131	48.9255
5	142	0.6817	45.2803
5	143	0.4254	37.6555
5	144	0.7278	58.3527
5	145	0.4616	40.2806
5	146	0.3991	33.9324
5	147	0.8282	60.7041
5	148	0.4525	40.568
5	149	0.6965	54.5577
5	150	0.6312	49.2992
5	151	0.8513	71.4575
5	152	0.394	34.0683
5	153	0.8321	58.2097
5	154	0.5087	37.9976
5	155	0.715	46.6806
5	156	0.8603	55.627
5	157	0.7466	52.0272
5	158	0.5515	46.7124
5	159	1.059	68.8099
5	160	0.9072	66.6323
5	161	0.6868	60.9465
5	162	0.3996	33.7165
5	163	0.6677	46.0518
5	164	0.4933	39.6968
5	165	0.8925	77.1205
5	166	0.6873	47.7143
5	167	0.5883	44.1046
5	168	0.5246	41.2858
5	169	0.5601	42.6447
5	170	0.6458	48.3251
5	171	0.7774	55.151
5	172	0.4818	38.2013
5	173	0.7083	63.3742
5	174	0.7369	64.4421
5	175	0.8423	59.6983
5	176	0.507	43.9867
5	177	0.4242	37.9271
5	178	0.6051	46.7555
5	179	0.822	57.769
5	180	0.5257	57.7554
5	181	0.716	50.9798
5	182	0.6423	50.094
5	183	0.5881	44.4889
5	184	0.9433	64.1671
5	185	0.6803	49.9197
5	186	0.7217	51.8686
5	187	0.8076	62.7253
5	188	0.5827	44.0198
5	189	0.6926	47.8005
5	190	0.5643	43.5345
5	191	0.6879	50.5309
5	192	0.8287	57.5697
5	193	0.654	50.7948
5	194	0.8816	65.8467
5	195	0.9385	66.4782
5	196	0.602	43.4898
5	197	0.6404	45.9277
5	198	0.2961	30.1423
5	199	0.6388	53.7437
5	200	0.7324	56.8256
6	1	0.6222	49.5343
6	2	0.41	32.6402
6	3	0.5741	49.5144
6	4	0.9014	73.2093
6	5	0.5859	58.7528
6	6	0.6488	55.1865
6	7	0.6263	61.8828
6	8	0.4833	43.2161
6	9	0.6473	63.0501
6	10	0.6256	52.642
6	11	0.784	68.6146
6	12	0.4977	46.1768
6	13	0.7211	62.3039
6	14	0.6549	56.6575
6	15	0.6044	53.92
6	16	0.7842	68.3367
6	17	0.6581	56.8369
6	18	0.8241	70.6735
6	19	0.6893	58.3822
6	20	0.3122	29.7293
6	21	0.7083	61.8083
6	22	0.4823	42.1513
6	23	0.3128	30.1907
6	24	0.8631	69.7588
6	25	0.5435	43.7823
6	26	0.4101	34.5195
6	27	0.538	45.3532
6	28	0.6422	55.9251
6	29	0.7654	65.5354
6	30	0.8745	72.611
6	31	0.4386	40.0273
6	32	0.4629	39.9516
6	33	0.6212	52.7348
6	34	0.5316	46.25
6	35	0.3297	29.3724
6	36	0.5411	49.6832
6	37	0.6476	56.0306
6	38	0.7337	71.3104
6	39	0.6322	59.0083
6	40	0.6899	60.9193
6	41	0.8287	71.7241
6	42	0.6373	59.1182
6	43	1.01	85.7983
6	44	0.8217	68.8845
6	45	0.6838	61.6736
6	46	0.7896	66.8132
6	47	0.8975	75.3629
6	48	0.7252	60.8489
6	49	0.5445	46.8801
6	50	0.8763	72.4436
6	51	0.9672	78.4852
6	52	0.5576	48.042
6	53	0.6289	57.4962
6	54	0.7591	67.831
6	55	0.6868	62.6745
6	56	0.5388	48.5958
6	57	0.7811	75.4399
6	58	0.4789	42.8174
6	59	0.4256	39.3391
6	60	0.2729	26.4279
6	61	0.4235	38.0306
6	62	0.5363	49.0816
6	63	0.4726	42.2588
6	64	0.6374	54.1926
6	65	0.4715	42.4429
6	66	0.529	44.7217
6	67	0.6125	52.1076
6	68	0.9525	76.9509
6	69	0.7286	59.9961
6	70	0.8525	67.0279
6	71	0.6165	52.4971
6	72	0.8877	75.0368
6	73	0.854	70.1895
6	74	0.5397	42.73
6	75	0.6701	55.1448
6	76	0.8117	64.1055
6	77	0.5815	47.9573
6	78	0.5677	50.3823
6	79	0.8962	70.2836
6	80	0.7287	60.9506
6	81	0.7089	58.3311
6	82	0.6594	63.8811
6	83	1.2261	92.8783
6	84	0.9151	76.4592
6	85	0.779	70.4535
6	86	0.6955	58.6188
6	87	0.6985	57.0788
6	88	0.531	43.8047
6	89	0.5569	49.0188
6	90	0.8552	68.2303
6	91	0.6678	55.4135
6	92	0.7919	63.8912
6	93	0.534	47.2116
6	94	0.9026	75.8194
6	95	0.7873	66.9529
6	96	0.6134	53.8311
6	97	0.716	61.2058
6	98	0.6633	57.3368
6	99	0.5768	50.714
6	100	0.8837	74.9962
6	101	0.4086	38.1308
6	102	0.5541	49.646
6	103	0.8509	72.6411
6	104	0.6205	55.2345
6	105	0.8613	72.9045
6	106	0.5974	54.9991
6	107	0.7564	60.1051
6	108	0.6358	54.8907
6	109	1.0841	87.731
6	110	0.9713	79.9748
6	111	0.5904	51.9542
6	112	0.7911	65.9866
6	113	0.5012	42.6041
6	114	0.8969	72.5118
6	115	0.495	44.9308
6	116	0.7525	60.7167
6	117	0.8249	70.0874
6	118	0.489	40.4539
6	119	0.4107	37.795
6	120	0.8661	68.1132
6	121	0.6745	57.5793
6	122	0.5967	52.616
6	123	0.6201	54.9891
6	124	1.4793	104.459
6	125	0.7259	62.3939
6	126	0.7967	63.5853
6	127	0.583	51.5477
6	128	0.9598	76.1659
6	129	0.8384	69.7222
6	130	0.7828	66.7939
6	131	0.6572	57.9192
6	132	0.7578	62.8203
6	133	0.7661	63.8659
6	134	0.8335	65.0235
6	135	0.7512	62.7809
6	136	0.7604	63.7639
6	137	1.0003	85.0207
6	138	0.6663	59.2488
6	139	0.8028	67.984
6	140	0.7333	58.4284
6	141	0.5038	40.3434
6	142	0.5123	46.4337
6	143	0.5667	57.3746
6	144	0.7351	68.6287
6	145	0.683	54.4581
6	146	0.8552	71.0069
6	147	0.7987	70.4144
6	148	0.5742	52.9841
6	149	0.5965	54.0149
6	150	0.7232	63.1945
6	151	0.8041	70.1272
6	152	0.6656	59.1981
6	153	0.6265	57.4285
6	154	0.5987	51.3033
6	155	0.6816	56.2392
6	156	0.5988	51.9238
6	157	0.7644	66.9708
6	158	0.7605	62.9128
6	159	0.6915	59.5702
6	160	0.7619	64.608
6	161	0.6913	61.058
6	162	0.742	63.1939
6	163	0.8172	71.5298
6	164	0.8483	73.8615
6	165	0.6134	52.3008
6	166	0.6825	58.756
6	167	0.6171	65.8611
6	168	0.9749	80.6036
6	169	0.8626	73.6052
6	170	0.7082	62.8231
6	171	1.312	101.628
6	172	0.7024	62.8638
6	173	0.6642	56.9202
6	174	0.599	53.9554
6	175	0.6706	57.4443
6	176	0.6188	53.6685
6	177	0.8661	70.2804
6	178	0.7991	66.0211
6	179	0.4436	39.0554
6	180	0.5335	44.5189
6	181	0.7271	66.7124
6	182	0.429	41.7135
6	183	0.8004	69.7025
6	184	0.5134	44.2786
6	185	0.7092	61.6574
6	186	0.9745	77.9985
6	187	0.6436	56.5221
6	188	0.5332	47.9713
6	189	0.5193	47.34
6	190	0.5766	51.5924
6	191	0.642	53.5144
6	192	0.6366	57.2956
6	193	0.5884	53.3259
6	194	0.9737	82.6478
6	195	0.8435	73.5965
6	196	0.6223	52.7427
6	197	0.5696	51.3559
6	198	0.9135	76.529
6	199	0.6983	61.817
6	200	0.8485	67.8659
3	1	0.1722	20.9497
3	2	0.1363	16.2729
3	3	0.1116	13.5968
3	4	0.1897	21.7831
3	5	0.1685	19.5363
3	6	0.204	23.1915
3	7	0.3577	40.7221
3	8	0.3239	37.6513
3	9	0.0876	9.66154
3	10	0.1225	13.6508
3	11	0.1559	17.8963
3	12	0.1283	15.1488
3	13	0.1565	18.8945
3	14	0.1379	16.5486
3	15	0.1192	13.2576
3	16	0.1562	18.1869
3	17	0.1577	19.2891
3	18	0.1206	13.7876
3	19	0.1194	13.8712
3	20	0.1524	17.8156
3	21	0.207	23.6469
3	22	0.1817	19.9962
3	23	0.1209	15.5725
3	24	0.1172	14.8237
3	25	0.3583	37.9369
3	26	0.1077	13.1865
3	27	0.3212	32.8672
3	28	0.1117	12.2524
3	29	0.065	8.05662
3	30	0.1047	13.0581
3	31	0.114	14.7319
3	32	0.0879	11.7533
3	33	0.1105	14.2407
3	34	0.116	14.548
3	35	0.0628	7.94267
3	36	0.1608	18.7605
3	37	0.1295	16.0599
3	38	0.0473	6.22344
3	39	0.1445	16.905
3	40	0.0709	8.89091
3	41	0.0559	7.06636
3	42	0.1408	12.7481
3	43	0.0781	8.70176
3	44	0.0681	8.02092
3	45	0.1136	13.7021
3	46	0.1038	13.2697
3	47	0.0817	9.7524
3	48	0.1278	15.7192
3	49	0.1399	16.705
3	50	0.0833	10.9003
3	51	0.0973	12.7417
3	52	0.1621	19.2065
3	53	0.0384	4.10001
3	54	0.1393	17.0583
3	55	0.0525	6.71456
3	56	0.0806	10.607
3	57	0.1774	20.7971
3	58	0.0646	7.8703
3	59	0.0944	10.9561
3	60	0.0909	10.3847
3	61	0.0562	6.16574
3	62	0.0394	4.25309
3	63	0.256	23.3779
3	64	0.1257	14.2635
3	65	0.1423	15.611
3	66	0.1554	17.7208
3	67	0.1209	13.2374
3	68	0.0974	10.8048
3	69	0.1778	20.5643
3	70	0.1893	22.3552
3	71	0.2078	24.0294
3	72	0.097	11.8079
3	73	0.2077	16.8523
3	74	0.1462	18.6542
3	75	0.0671	12.1222
3	76	0.0997	13.639
3	77	0.1066	17.2946
3	78	0.0933	12.0029
3	79	0.0941	12.0541
3	80	0.09	11.3844
3	81	0.0701	8.13166
3	82	0.0771	10.1381
3	83	0.1391	16.2411
3	84	0.1666	17.842
3	85	0.1566	13.0828
3	86	0.1247	14.1222
3	87	0.1556	18.8709
3	88	0.0986	12.4816
3	89	0.0725	8.78873
3	90	0.1124	11.8872
3	91	0.119	15.8632
3	92	0.103	16.8488
3	93	0.0732	8.85596
3	94	0.0561	6.57479
3	95	0.2238	23.8573
3	96	0.1582	17.0867
3	97	0.2323	25.6612
3	98	0.0751	10.3851
3	99	0.1636	18.9009
3	100	0.2061	21.927
3	101	0.3336	34.2334
3	102	0.2819	30.4657
3	103	0.2443	26.9179
3	104	0.1246	15.9113
3	105	0.1925	20.7725
3	106	0.0942	11.9027
3	107	0.0522	6.18222
3	108	0.1302	15.6433
3	109	0.1081	14.1522
3	110	0.0931	11.8276
3	111	0.0912	11.726
3	112	0.1231	15.4993
3	113	0.0721	9.70592
3	114	0.1774	19.8687
3	115	0.0939	12.0059
3	116	0.1436	17.4271
3	117	0.1322	16.5488
3	118	0.1252	16.4278
3	119	0.119	15.0964
3	120	0.0884	11.6874
3	121	0.117	14.5388
3	122	0.0499	6.01733
3	123	0.109	13.3123
3	124	0.1101	14.2432
3	125	0.076	9.36306
3	126	0.1605	18.9154
3	127	0.1262	15.8391
3	128	0.0559	6.68865
3	129	0.0632	8.60908
3	130	0.06	7.68924
3	131	0.0648	8.77432
3	132	0.0631	8.47184
3	133	0.0591	7.96266
3	134	0.0581	7.76976
3	135	0.1112	14.043
3	136	0.0918	11.3754
3	137	0.0531	7.18325
3	138	0.0775	9.994
3	139	0.0691	9.36406
3	140	0.1281	15.8783
3	141	0.0533	7.05733
3	142	0.068	8.96496
3	143	0.0517	6.628
3	144	0.1304	16.4832
3	145	0.0792	9.93812
3	146	0.069	9.13824
3	147	0.1281	15.4887
3	148	0.0652	8.01862
3	149	0.114	14.5932
3	150	0.1713	20.8163
3	151	0.0891	11.0365
3	152	0.1504	17.2709
3	153	0.1115	14.3578
3	154	0.1025	12.6152
3	155	0.1023	13.5691
3	156	0.0977	12.9162
3	157	0.1004	12.7364
3	158	0.1673	19.8456
3	159	0.196	23.0877
3	160	0.1152	14.4016
3	161	0.0827	11.2222
3	162	0.0708	10.4123
3	163	0.0956	12.8343
3	164	0.1253	15.8513
3	165	0.162	19.1046
3	166	0.0934	11.7365
3	167	0.0396	4.97399
3	168	0.0989	12.727
3	169	0.1793	20.3754
3	170	0.0766	10.1261
3	171	0.0858	11.2627
3	172	0.0993	12.6068
3	173	0.1062	13.5452
3	174	0.0997	12.7196
3	175	0.0948	11.5833
3	176	0.0972	12.5166
3	177	0.0736	9.67584
3	178	0.1065	13.0336
3	179	0.1082	13.1577
3	180	0.0651	7.92014
3	181	0.0602	7.48989
3	182	0.0992	12.7366
3	183	0.076	9.14998
3	184	0.1046	13.3023
3	185	0.124	15.2864
3	186	0.1217	15.4671
3	187	0.1563	19.1224
3	188	0.1624	19.4378
3	189	0.1728	19.8519
3	190	0.1447	17.8866
3	191	0.1293	16.2331
3	192	0.1389	16.5028
3	193	0.0765	10.2163
3	194	0.076	10.35
3	195	0.1205	14.9071
3	196	0.1618	19.147
3	197	0.1052	13.3809
3	198	0.109	13.79
3	199	0.1442	17.4774
3	200	0.1279	16.035
7	1	0.0479	6.23552
7	2	0.0633	7.04883
7	3	0.08	8.30206
7	4	0.0321	4.47946
7	5	0.0598	7.16737
7	6	0.0367	5.39243
7	7	0.0863	9.6587
7	8	0.1015	9.80758
7	9	0.083	8.01377
7	10	0.0661	6.50178
7	11	0.0348	4.67803
7	12	0.0616	6.46583
7	13	0.0649	6.2765
7	14	0.0954	10.7308
7	15	0.0445	5.36095
7	16	0.0725	7.03883
7	17	0.0724	8.80893
7	18	0.0302	4.05627
7	19	0.0487	4.6894
7	20	0.0313	3.9128
7	21	0.4022	33.1406
7	22	0.2574	21.5023
7	23	0.3255	26.9683
7	24	0.2517	20.8265
7	25	0.2742	21.8858
7	26	0.2731	23.1111
7	27	0.2922	26.4902
7	28	0.3582	29.6118
7	29	0.3146	26.2992
7	30	0.2641	20.819
7	31	0.2727	21.9225
7	32	0.3416	28.2007
7	33	0.2771	21.8361
7	34	0.4574	37.5576
7	35	0.231	20.4441
7	36	0.261	27.1495
7	37	0.3083	23.6544
7	38	0.3017	24.0631
7	39	0.2412	20.6521
7	40	0.189	17.8823
7	41	0.1176	13.1344
7	42	0.1885	19.4665
7	43	0.1019	11.9794
7	44	0.1158	11.4478
7	45	0.1064	11.9283
7	46	0.1626	16.3676
7	47	0.1571	14.2452
7	48	0.0992	10.0694
7	49	0.1196	12.6035
7	50	0.1061	11.1902
7	51	0.0884	9.73214
7	52	0.1272	11.812
7	53	0.0921	11.6635
7	54	0.1154	11.6525
7	55	0.0999	10.0116
7	56	0.1317	12.9086
7	57	0.1412	14.1729
7	58	0.1174	12.256
7	59	0.0902	9.96838
7	60	0.1317	11.7772
7	61	0.1105	11.2392
7	62	0.1249	13.2367
7	63	0.1331	13.6316
7	64	0.1915	20.025
7	65	0.1309	13.5693
7	66	0.1331	13.8406
7	67	0.1189	11.9264
7	68	0.1673	18.8058
7	69	0.1608	14.908
7	70	0.1447	16.3232
7	71	0.2459	19.7827
7	72	0.3304	25.8551
7	73	0.2556	20.7804
7	74	0.2261	18.4129
7	75	0.2504	20.0062
7	76	0.2117	17.1097
7	77	0.2155	17.6974
7	78	0.2331	18.7864
7	79	0.2863	22.1632
7	80	0.2737	21.8424
7	81	0.2712	21.7959
7	82	0.2871	22.2043
7	83	0.2151	18.6056
7	84	0.2489	20.3626
7	85	0.2663	20.5527
7	86	0.2846	21.4979
7	87	0.212	17.4365
7	88	0.2805	22.6963
7	89	0.2639	22.5013
7	90	0.2487	20.6471
7	91	0.0663	8.25114
7	92	0.1281	13.331
7	93	0.0927	9.21041
7	94	0.1153	10.7568
7	95	0.1458	12.3305
7	96	0.0794	8.25865
7	97	0.1188	12.7557
7	98	0.1573	14.4825
7	99	0.0779	8.87468
7	100	0.0946	9.95289
7	101	0.1485	13.8898
7	102	0.0941	10.3425
7	103	0.1609	15.2913
7	104	0.0731	8.59317
7	105	0.1517	14.5548
7	106	0.1442	13.6044
7	107	0.1266	13.1118
7	108	0.1308	13.7725
7	109	0.116	10.875
7	110	0.0987	10.1629
7	111	0.1283	12.943
7	112	0.0903	10.4171
7	113	0.085	9.63191
7	114	0.1057	12.1363
7	115	0.0922	9.37784
7	116	0.1111	10.1086
7	117	0.1651	14.7853
7	118	0.1158	11.0773
7	119	0.0956	10.3762
7	120	0.099	10.8502
7	121	0.2626	22.0086
7	122	0.1826	16.5693
7	123	0.2361	19.8547
7	124	0.2166	19.3492
7	125	0.316	24.0456
7	126	0.2504	21.061
7	127	0.171	14.1705
7	128	0.2437	20.4419
7	129	0.179	18.1183
7	130	0.2678	22.7724
7	131	0.2242	19.1058
7	132	0.2426	18.5989
7	133	0.2958	24.0975
7	134	0.1799	18.6948
7	135	0.1933	17.0423
7	136	0.2	19.5998
7	137	0.1824	17.2356
7	138	0.2384	20.766
7	139	0.1661	16.3814
7	140	0.1667	14.6471
7	141	0.2273	21.2365
7	142	0.3434	29.2133
7	143	0.2585	19.9788
7	144	0.1499	14.9758
7	145	0.1617	16.4347
7	146	0.0454	5.14117
7	147	0.0548	5.58663
7	148	0.0471	4.74508
7	149	0.0423	4.73806
7	150	0.0346	4.60533
7	151	0.1428	14.6162
7	152	0.2119	21.381
7	153	0.1504	15.5902
7	154	0.1841	18.811
7	155	0.2191	20.8199
7	156	0.1055	11.8718
7	157	0.1365	14.2196
7	158	0.0962	10.5954
7	159	0.0645	7.33931
7	160	0.0931	10.0849
7	161	0.0948	10.2229
7	162	0.2322	22.9286
7	163	0.1931	18.7619
7	164	0.0753	7.9288
7	165	0.1038	11.1531
7	166	0.1041	11.11
7	167	0.1424	15.034
7	168	0.1095	11.3746
7	169	0.1751	16.4543
7	170	0.1179	11.9682
7	171	0.1033	10.7529
7	172	0.1169	12.5678
7	173	0.1848	16.6708
7	174	0.1914	17.5573
7	175	0.1119	12.2153
7	176	0.1319	13.6056
7	177	0.1465	14.4635
7	178	0.1898	17.3996
7	179	0.1571	15.5465
7	180	0.0807	9.04058
7	181	0.0742	8.33965
7	182	0.1072	10.4681
7	183	0.2773	27.2473
7	184	0.2179	20.2797
7	185	0.1453	14.7411
7	186	0.1415	14.2998
7	187	0.1588	15.6945
7	188	0.1194	12.3295
7	189	0.1813	17.337
7	190	0.1854	18.0027
7	191	0.0928	9.41375
7	192	0.1179	11.764
7	193	0.1118	11.0865
7	194	0.0915	9.4087
7	195	0.1805	17.6188
7	196	0.0989	11.1496
7	197	0.0718	7.5427
7	198	0.1097	11.3331
7	199	0.0826	9.75884
7	200	0.1103	10.1389
7	201	0.1961	17.2505
7	202	0.0618	6.71803
7	203	0.0545	6.09262
7	204	0.0892	7.93718
7	205	0.0574	6.5313
7	206	0.0621	6.5823
7	207	0.3479	29.9532
7	208	0.3755	33.2043
7	209	0.1971	19.3316
7	210	0.3503	30.2087
8	1	1.11	88.3605
8	2	0.98	74.4367
8	3	0.94	73.0908
8	4	0.63	53.2363
8	5	1.19	99.4161
8	6	1.08	92.4101
8	7	0.89	78.8253
8	8	0.54	46.1137
8	9	0.55	49.7704
8	10	0.28	27.2033
8	11	0.85	68.6296
8	12	1.09	84.4087
8	13	1.81	134.97
8	14	0.98	79.3485
8	15	1.25	109.762
8	16	0.88	80.1989
8	17	0.94	74.6868
8	18	1.57	119.711
8	19	0.59	46.5778
8	20	0.41	36.0053
8	21	1.33	99.9102
8	22	0.81	67.5351
8	23	0.83	72.437
8	24	1.2	96.4683
8	25	0.7	54.017
8	26	0.86	76.8383
8	27	0.28	25.7436
8	28	0.75	57.5918
8	29	1.3	99.148
8	30	1.06	84.7197
8	31	0.75	66.2254
8	32	0.97	84.0455
8	33	0.71	58.4439
8	34	0.55	45.3811
8	35	0.64	52.2371
8	36	0.43	38.8917
8	37	1.25	104.056
8	38	0.45	38.5187
8	39	1.67	123.47
8	40	0.92	72.9213
8	41	1	86.5578
8	42	1.39	103.141
8	43	0.58	47.5325
8	44	0.52	46.5005
8	45	1.58	120.209
8	46	0.75	60.6508
8	47	0.96	77.1708
8	48	1.23	98.7185
8	49	0.57	52.5801
8	50	0.92	75.0271
8	51	0.28	26.3153
8	52	0.67	54.4385
8	53	0.72	59.3666
8	54	0.79	65.8792
8	55	1.36	104.06
8	56	0.45	39.7726
8	57	0.42	36.426
8	58	1.22	98.789
8	59	0.62	50.9148
8	60	0.45	38.9977
8	61	0.62	51.2113
8	62	0.76	67.057
8	63	0.91	75.7753
8	64	1.74	130.831
8	65	0.96	79.5074
8	66	1.3	103.085
8	67	1.26	99.0001
8	68	0.68	57.0354
8	69	1.06	85.3686
8	70	0.42	37.1116
8	71	0.98	77.2813
8	72	0.75	64.0501
8	73	0.46	40.5164
8	74	0.74	62.0007
8	75	1.08	84.6522
8	76	0.77	61.8318
8	77	0.66	53.5437
8	78	0.61	52.441
8	79	0.67	55.3361
8	80	1	87.44
8	81	1.21	94.4719
8	82	0.7	54.0541
8	83	0.36	31.4293
8	84	0.63	53.4283
8	85	0.36	30.5403
8	86	0.47	42.8379
8	87	0.72	58.3067
8	88	0.53	46.9336
8	89	1.34	103.251
8	90	0.76	65.4141
8	91	0.23	21.0262
8	92	0.39	33.1346
8	93	0.21	19.0382
8	94	0.32	30.5163
8	95	0.42	36.8231
8	96	0.38	32.2353
8	97	0.3	25.6595
8	98	0.22	19.5236
8	99	0.25	23.4475
8	100	0.43	34.7277
8	101	0.32	26.4628
8	102	0.22	19.7273
8	103	0.55	45.6549
8	104	0.41	36.461
8	105	0.89	69.2437
8	106	0.43	38.7648
8	107	0.25	23.7502
8	108	0.73	56.6935
8	109	0.51	38.2352
8	110	0.22	21.0083
8	111	0.3	25.9249
8	112	0.22	19.6289
9	1	0.34	28.7766
9	2	0.26	21.9107
9	3	0.47	37.2158
9	4	0.6	48.0061
9	5	0.54	47.4544
9	6	0.68	52.7001
9	7	0.42	36.8259
9	8	0.42	33.9827
9	9	0.69	55.5299
9	10	0.35	29.0497
9	11	0.18	15.7817
9	12	0.65	53.3697
9	13	0.87	67.6288
9	14	0.73	55.3043
9	15	0.63	46.5163
9	16	0.49	40.7195
9	17	0.88	67.9667
9	18	0.61	49.4729
9	19	0.77	60.1429
9	20	0.28	21.7128
9	21	0.37	31.0807
9	22	0.32	26.1056
9	23	0.59	43.6455
9	24	0.54	40.7054
9	25	0.74	55.2817
9	26	0.41	34.2187
9	27	0.74	58.7892
9	28	0.78	59.1634
9	29	0.61	51.6098
9	30	0.62	50.7628
9	31	0.71	58.1337
9	32	0.66	51.8885
9	33	0.54	45.0218
9	34	0.54	45.352
9	35	0.73	58.1792
9	36	0.37	31.6336
9	37	0.55	43.9676
9	38	0.4	32.996
9	39	0.47	38.7073
9	40	0.38	31.4856
9	41	0.46	37.3842
9	42	0.73	59.4055
9	43	0.96	75.7415
9	44	0.46	36.834
9	45	0.62	51.0824
9	46	0.43	35.7698
9	47	0.75	61.9397
9	48	0.56	46.1268
9	49	0.98	75.2664
9	50	0.58	42.447
9	51	0.65	53.1469
9	52	1.02	80.2858
9	53	1.06	84.004
9	54	0.56	44.2753
9	55	0.88	67.9681
9	56	0.56	44.7006
9	57	0.5	40.9753
9	58	0.4	31.6575
9	59	0.25	21.8858
9	60	0.84	66.2797
9	61	0.93	73.5562
9	62	0.46	37.1483
9	63	0.8	62.5233
9	64	0.5	41.0413
9	65	0.52	41.436
9	66	0.4	32.7103
9	67	0.37	32.7103
9	68	0.48	40.2867
9	69	0.38	32.7301
9	70	0.22	18.8877
9	71	0.67	55.0893
9	72	0.25	21.1238
9	73	0.33	27.3436
9	74	0.38	31.2425
9	75	0.62	52.2869
9	76	0.44	38.4713
9	77	0.62	52.0837
9	78	0.54	37.4425
9	79	0.2	18.309
9	80	0.26	22.8409
9	81	0.4	37.272
9	82	0.56	45.61
9	83	0.51	42.7778
9	84	0.55	45.2246
9	85	0.31	29.1429
9	86	0.55	43.8564
9	87	0.34	27.2782
9	88	0.4	33.9066
9	89	0.57	48.326
9	90	0.46	38.0232
9	91	0.37	29.6042
9	92	0.41	33.3454
9	93	0.49	41.4842
9	94	0.29	24.793
9	95	0.37	30.881
9	96	0.78	59.2005
9	97	0.85	65.1755
9	98	0.81	63.8362
9	99	0.43	36.3632
9	100	0.69	52.6191
9	101	0.4	33.1032
9	102	0.48	37.2206
9	103	0.53	42.0283
9	104	0.41	33.051
9	105	0.43	34.6029
9	106	0.53	42.7544
9	107	0.39	31.3531
9	108	0.36	30.0637
10	1	0.49	47.5569
10	2	0.63	61.0355
10	3	0.46	45.3202
10	4	0.44	40.3716
10	5	0.3	28.6306
10	6	0.61	56.7941
10	7	0.51	49.6534
10	8	0.34	33.485
10	9	0.38	35.3631
10	10	0.74	66.3741
10	11	0.75	70.1839
10	12	0.51	47.4617
10	13	0.74	69.8069
10	14	0.7	65.8541
10	15	0.59	53.4368
10	16	0.57	52.9864
10	17	0.54	50.6181
10	18	0.66	60.4544
10	19	0.72	66.5423
10	20	0.69	63.0291
10	21	0.49	45.724
10	22	0.45	42.5769
10	23	0.62	56.5524
10	24	0.63	59.2283
10	25	0.33	33.696
10	26	0.77	68.4176
10	27	0.44	43.2682
10	28	0.37	35.2962
10	29	0.66	63.3548
10	30	0.32	32.7703
10	31	0.42	40.3094
10	32	0.58	51.601
10	33	0.26	26.3944
10	34	0.35	36.1579
10	35	0.64	60.0723
10	36	0.52	52.9889
10	37	0.64	61.1678
10	38	0.44	40.448
10	39	0.22	22.4232
10	40	0.34	34.8856
10	41	0.49	47.855
10	42	0.36	34.9591
10	43	0.43	41.595
10	44	0.38	37.3024
10	45	0.47	42.9946
10	46	0.24	24.8838
10	47	0.27	27.6963
10	48	0.56	53.5749
10	49	0.48	48.3698
10	50	0.72	64.3019
10	51	0.69	67.2881
10	52	0.58	52.7654
10	53	0.52	48.0098
10	54	0.62	59.5751
10	55	0.33	32.769
10	56	0.66	61.9505
10	57	0.26	27.2183
10	58	0.83	74.7543
10	59	0.53	49.9027
10	60	0.38	37.41
10	61	0.46	44.5307
10	62	0.76	71.9772
10	63	0.7	66.0591
10	64	0.33	33.1855
10	65	0.72	68.8056
10	66	0.59	56.8109
10	67	0.49	46.811
10	68	0.55	52.9492
10	69	0.71	65.6653
10	70	0.83	74.2826
10	71	0.7	63.4152
10	72	0.77	71.0913
10	73	0.74	68.6534
10	74	0.6	54.3157
10	75	0.51	49.2576
10	76	0.94	82.8505
10	77	0.88	76.7952
10	78	0.73	66.4889
10	79	0.67	62.1254
10	80	0.81	74.9437
10	81	0.39	37.3074
10	82	0.24	26.2543
10	83	0.44	45.5672
10	84	0.46	45.9122
10	85	0.52	48.2969
10	86	0.48	46.3869
10	87	0.47	47.4945
10	88	0.43	46.2299
10	89	0.64	63.1181
10	90	0.72	72.4979
10	91	0.7	66.0373
10	92	0.43	40.9357
10	93	0.53	51.0659
10	94	0.75	65.0926
10	95	0.81	74.2739
10	96	0.74	68.963
10	97	0.6	53.8608
10	98	0.67	64.3762
10	99	0.68	60.1128
10	100	0.43	42.9031
10	101	0.52	50.2247
10	102	0.87	70.6815
10	103	0.78	70.9086
10	104	0.37	33.5658
10	105	0.54	53.209
10	106	0.6	56.4176
10	107	0.41	38.7498
10	108	0.25	27.8352
10	109	0.64	59.8124
10	110	0.41	43.4833
10	111	0.28	27.7254
10	112	0.43	40.3204
10	113	0.31	31.5558
11	1	0.86	66.6783
11	2	0.91	68.6648
11	3	0.97	70.6581
11	4	0.89	70.7333
11	5	1.32	101.82
11	6	0.86	65.2835
11	7	1.5	117.528
11	8	1.31	90.952
11	9	1.29	99.5004
11	10	1.74	123.781
11	11	1.17	86.2276
11	12	0.94	76.0999
11	13	1.04	80.3999
11	14	1.43	104.099
11	15	0.79	64.7297
11	16	1.07	77.515
11	17	0.72	54.3974
11	18	0.67	52.9326
11	19	1.35	92.7299
11	20	0.97	79.7561
11	21	1.04	82.7953
11	22	0.8	63.8007
11	23	0.59	48.2962
11	24	0.99	72.6365
11	25	0.91	75.4659
11	26	1.06	77.2585
11	27	1.05	83.3296
11	28	1.24	94.0206
11	29	1.36	104.836
11	30	1.66	119.936
11	31	0.98	75.7788
11	32	1.33	100.165
11	33	1.4	96.5479
11	34	1.33	102.563
11	35	1.11	86.8441
11	36	0.62	60.6385
11	37	1.44	103.422
11	38	1.58	111.758
11	39	0.47	39.846
11	40	1.31	94.0664
11	41	0.53	42.992
11	42	0.67	58.6375
11	43	0.51	43.1093
11	44	0.94	73.2025
11	45	1.23	92.6337
11	46	1.11	83.2839
11	47	0.69	57.9842
11	48	0.94	72.0038
11	49	0.43	36.1023
11	50	0.94	74.1308
11	51	1.16	96.5845
11	52	0.76	62.6145
11	53	1.2	91.8472
11	54	1.19	81.6778
11	55	1.12	83.3305
11	56	1.35	102.136
11	57	0.65	53.5553
11	58	0.98	74.8293
11	59	1.09	81.6576
11	60	1.33	102.025
11	61	1.1	95.344
11	62	1.71	119.07
11	63	1.13	97.8
11	64	1.1	94.3477
11	65	0.77	69.6855
11	66	0.5	46.0988
11	67	1.29	98.2211
11	68	1.29	100.972
11	69	1.01	80.1566
11	70	1.21	94.1737
11	71	1.01	78.5168
11	72	0.92	68.4502
11	73	1.28	94.5522
11	74	1.57	109.874
11	75	0.96	85.3455
11	76	0.92	73.5495
11	77	0.71	60.2984
11	78	1.16	86.131
11	79	0.9	72.2615
11	80	1.06	77.556
11	81	1.01	78.4003
11	82	1.62	114.263
11	83	0.48	37.5531
11	84	0.93	69.7801
11	85	0.83	66.1808
11	86	1.47	105.055
11	87	0.76	58.2462
11	88	0.99	73.7582
11	89	0.72	55.4965
11	90	1.24	100.894
11	91	0.94	68.8405
11	92	1.58	107.483
11	93	1.16	95.9491
11	94	1.54	108.868
11	95	1.37	95.5895
11	96	1.31	101.916
11	97	0.97	75.7181
11	98	1.42	110.76
11	99	1.49	103.002
11	100	0.93	75.2146
11	101	1.25	97.0715
11	102	1.15	89.0863
11	103	1.71	113.396
11	104	0.56	46.3002
11	105	1.32	88.9542
11	106	1.41	93.7389
11	107	0.99	79.0693
11	108	1.75	117.842
11	109	1.23	93.4181
11	110	0.92	78.4555
11	111	1.02	83.514
11	112	0.69	59.3441
11	113	0.54	45.8838
11	114	0.36	29.0749
11	115	1.02	75.6668
11	116	0.7	59.4509
11	117	0.9	69.6355
11	118	1.03	69.8386
11	119	0.89	67.3276
11	120	0.38	32.8926
11	121	0.41	33.0166

## Sheet: Illustration
Species: Species Code
1:Bambusa multiplex (Loureiro) Raeuschel ex Schultes & J. H. Schultes
2: Phyllostachys edulis (Carrière) J. Houzeau de Lehaie
3: Pleioblastus argenteostriatus (Regel) Nakai
4: Pleioblastus chino (Franchet and Savatier) Makino
5: Pleioblastus kongosanensis f. aureostriatus Muroi & Y. Tanaka
6: Pseudosasa amabilis var. convexa Z. P. Wang & G. H. Ye
7: Phyllostachys incarnata T.H. Wen
8: Indocalamus pedalis (Keng) P. C. Keng
9: Indocalamus pumilus Q. H. Dai & C. F. Keng
10: Indocalamus barbatus McClure
11: Indocalamus victorialis P. C. Keng
Samples: Leaf code sampled for the same bamboo species
Thickness: Leaf thickness at sampled a given location (unit: μm)
Mark: 1 deontes the thickness on the main vein; 0 denotes that the thickness is not on the main vein. In the analysis, the data with mark = 1 were omitted.
Weight: Leaf weight (unit: g)
Area: leaf area (unit: cm2)
Note: For leaf thickness, only the leaves of Species 7 were measured.
